# Supplementary material for: Do Single Food Habits Matter? Fish and Vegetables Intake and Risk of Low HRQoL in Schoolchildren (ASOMAD Study)
Source: Children (Basel). 2025 Dec 30;13(1):56. doi: 10.3390/children13010056 (PMC12840302; doi:10.3390/children13010056)
Supplement: Supplementary file 1 [file children-13-00056-s001.zip]

Archive with 23 entries (20 files):
- Children/
- Children/.DS_Store
- Children/Captions_Supplementary_Figures_S1_S5.pdf
- Children/Supplementary Figure S1.png
- Children/Supplementary Figure S2.png
- Children/Supplementary Figure S3.png
- Children/Supplementary Figure S4.png
- Children/Supplementary Figure S5.png
- Children/Supplementary_Table_S1.pdf
- Children/Supplementary_Table_S2.pdf
- Children/Supplementary_Table_S3.pdf
- Children/Supplementary_Table_S4.pdf
- __MACOSX/
- __MACOSX/._Children
- __MACOSX/Children/
- __MACOSX/Children/._.DS_Store
- __MACOSX/Children/._Captions_Supplementary_Figures_S1_S5.docx
- __MACOSX/Children/._Supplementary Figure S1.png
- __MACOSX/Children/._Supplementary Figure S2.png
- __MACOSX/Children/._Supplementary_Table_S1.docx
- __MACOSX/Children/._Supplementary_Table_S2.docx
- __MACOSX/Children/._Supplementary_Table_S3.docx
- __MACOSX/Children/._Supplementary_Table_S4.docx
